# Supplementary material for: The C-terminal tail of Cf resistance proteins determines the intensity of the effector-triggered hypersensitive response-related cell death
Source: Plant Physiol. 2026 Jul 31;201(3):kiag476. doi: 10.1093/plphys/kiag476 (PMC13425104; doi:10.1093/plphys/kiag476)
Supplement: kiag476_Supplementary_Data [file kiag476_supplementary_data.zip]

Archive with 2 entries (2 files):
- Supplementary Figures Final.docx
- Supplementary Table S1.docx
